# Supplementary material for: Disease-Associated Mutations Disrupt Functionally Important Regions of Intrinsic Protein Disorder
Source: PLoS Comput Biol. 2012 Oct 4;8(10):e1002709. doi: 10.1371/journal.pcbi.1002709 (PMC3464192; doi:10.1371/journal.pcbi.1002709)
Supplement: Table S2 — Comparison of mutation rates in amino acid substitutions per residue (mean ± standard deviation) in disordered (IDR) and ordered (OR) regions in three studied datasets, disease mutations (DM), polymorphisms (Poly) and neutral evolutionary substitutions (NES). P-values were computed using Students t test. (XLS) [file pcbi.1002709.s010.xls]

## Sheet: Sheet1
	Mutation rate
Dataset	OR	IDR	P-value
DM	0.015±0.041	0.011±0.033	3.68e-05
Poly	0.005±0.007	0.006±0.011	7.38e-20
NES	0.032±0.024	0.057±0.052	3.38e-78
