# Supplementary material for: Disease-Associated Mutations Disrupt Functionally Important Regions of Intrinsic Protein Disorder
Source: PLoS Comput Biol. 2012 Oct 4;8(10):e1002709. doi: 10.1371/journal.pcbi.1002709 (PMC3464192; doi:10.1371/journal.pcbi.1002709)
Supplement: Table S4 — PHD secondary structure predictions (E strand, H helix, L loop) for disease mutations (DM), polymorphisms (Poly) and neutral evolutionary substitutions (NES) show an enrichment of predicted helices (H) and strands (E) in DM, and a corresponding depletion of loops (L). (XLS) [file pcbi.1002709.s012.xls]

## Sheet: Sheet1
	Helix (H)			Strand (E)			Loop (L)
Dataset	n	%	Fold diff	n	%	Fold diff	n	%	Fold diff
DM	3520	43.559	-	1445	17.8815	-	3116	38.5596	-
Poly	5177	37.5063	1.16138	1619	11.7293	1.52451	7007	50.7643	0.75958
NES	11224	32.5815	1.33692	3695	10.726	1.66711	19530	56.6925	0.680153
