# Supplementary material for: Disease-Associated Mutations Disrupt Functionally Important Regions of Intrinsic Protein Disorder
Source: PLoS Comput Biol. 2012 Oct 4;8(10):e1002709. doi: 10.1371/journal.pcbi.1002709 (PMC3464192; doi:10.1371/journal.pcbi.1002709)
Supplement: Table S5 — Changes in PHD secondary structure predictions (E strand, H helix, L loop) upon mutations in disease mutations (DM), polymorphisms (Poly) and neutral evolutionary substitutions (NES) dataset. (XLS) [file pcbi.1002709.s013.xls]

## Sheet: Sheet1
Dataset		L→L	L→E	L→H	E→E	E→H	E→L	H→H	H→E	H→L
DM	n	2786	151	179	1240	65	140	3139	83	298
	%	89.4095	4.84596	5.74454	85.8131	4.49827	9.68858	89.1761	2.35795	8.46591
Poly	n	6536	177	294	1467	62	90	4809	103	265
	%	93.2782	2.52605	4.1958	90.6115	3.82952	5.55899	92.8916	1.98957	5.11879
NES	n	18675	302	553	3257	170	268	10572	144	508
	%	95.6221	1.54634	2.83154	88.1461	4.60081	7.25304	94.191	1.28297	4.52602
