# Supplementary material for: Disease-Associated Mutations Disrupt Functionally Important Regions of Intrinsic Protein Disorder
Source: PLoS Comput Biol. 2012 Oct 4;8(10):e1002709. doi: 10.1371/journal.pcbi.1002709 (PMC3464192; doi:10.1371/journal.pcbi.1002709)
Supplement: Table S6 — Number of mutations in disease (DM), polymorphisms (Poly) and neutral substitutions (NES) datasets mapped to human instances of the eukaryotic linear motifs (ELM). Compared to controls, IDR disease mutations are enriched in ELM regions. D→O mutations in DM are significantly enriched in ELM regions compared to NES. (XLS) [file pcbi.1002709.s014.xls]

## Sheet: Sheet1
	IDR		OR		D → D		D → O			O → O		O → D
Dataset	n	%	n	%	n	%	n	%	P-value	n	%	n	%	P-value
DM	26	61.9048	16	38.0952	17	65.3846	9	34.6154	-	2	12.5	14	87.5	-
Poly	11	47.8261	12	52.1739	10	90.9091	1	9.09091	0.2236	0	0	12	100	0.492
NES	23	67.6471	11	32.3529	22	95.6522	1	4.34783	0.01212	0	0	11	100	0.499
