# Supplementary material for: Disease-Associated Mutations Disrupt Functionally Important Regions of Intrinsic Protein Disorder
Source: PLoS Comput Biol. 2012 Oct 4;8(10):e1002709. doi: 10.1371/journal.pcbi.1002709 (PMC3464192; doi:10.1371/journal.pcbi.1002709)
Supplement: Table S8 — Fold difference for Swiss Prot FT Level 2 features between DM and Poly (first five rows), and DM and NES (the remaining rows) for D→O and O→D transitions. Since no features in DM/Poly and only two features in DM/NES passed the Bonferroni-corrected P-value cutoff, all features with uncorrected P-value<0.01 in either D→O or O→D were included. Features in bold have significantly different fold difference between disease mutations in D→O or O→D. (XLS) [file pcbi.1002709.s016.xls]

## Sheet: Sheet1
		D → O				O → D
Datasets	Level 2 Feature	Fold	95% CI	P-value	Corrected P	Fold	95% CI	P-value	Corrected P
DM / Poly	REGION Domain III	13.44	[1.72, 105.24]	0.00037	n/s	1	[0.06, 15.86]	1	n/s
	ZN_FING C2H2-type	11.75	[1.44, 95.68]	0.0053	n/s	4.81	[0.54, 43.20]	0.18	n/s
	DNA_BIND Homeobox	6.16	[1.72, 22.02]	0.0034	n/s	1.21	[0.11, 13.22]	0.45	n/s
	DOMAIN ABC transporter	1.68	[0.42, 6.76]	0.48	n/s	12.03	[1.54, 94.20]	0.0036	n/s
	COMBIAS Gly-rich	1.68	[0.15, 18.32]	1	n/s	8.44	[1.06, 67.40]	0.0039	n/s
DM / NES	DNA_BIND Homeobox	32.38	[4.22, 248.62]	2.6e-07	0.00034	3.17	[0.29, 34.64]	0.24	n/s
	REGION Domain III	23.55	[3.01, 184.40]	1.7e-05	0.021	1	-	1	n/s
	ZN_FING C2H2-type	20.59	[2.53, 167.67]	0.00041	n/s	6.34	[1.18, 34.21]	0.03	n/s
	DOMAIN Olfactomedin-like	14.72	[1.77, 122.24]	0.001	n/s	1	-	1	n/s
	NP_BIND PAPS	11.77	[1.39, 99.68]	0.0041	n/s	1	-	1	n/s
	DOMAIN Death	11.77	[1.39, 99.68]	0.0041	n/s	6.34	[0.67, 60.39]	0.06	n/s
	DNA_BIND Nuclear receptor	11.77	[1.39, 99.68]	0.0041	n/s	3.17	[0.29, 34.64]	0.24	n/s
	DNA_BIND HMG box	8.83	[0.98, 79.31]	0.016	n/s	15.86	[1.91, 131.71]	0.0008	n/s
	REPEAT TNFR-Cys	5.89	[0.62, 56.11]	0.06	n/s	12.68	[1.50, 107.39]	0.0033	n/s
	DOMAIN Paired	5.89	[0.62, 56.11]	0.06	n/s	12.68	[1.50, 107.39]	0.0033	n/s
	DOMAIN ABC transporter	5.88	[1.09, 31.73]	0.04	n/s	10.56	[2.90, 38.50]	8.2e-05	n/s
	REGION Rod	2.94	[0.19, 46.62]	0.44	n/s	22.19	[2.72, 180.70]	0.0003	n/s
	COMBIAS Gly-rich	1.68	[0.15, 18.46]	1	n/s	22.19	[2.72, 180.70]	0.00028	n/s
	NP_BIND ATP	1.47	[0.13, 16.06]	1	n/s	12.86	[1.50, 107.39]	0.0033	n/s
	REGION Coil 1A	1	[0.06, 15.86]	1	n/s	15.86	[1.91, 131.71]	0.0008	n/s
	DOMAIN Laminin G-like	0.98	[0.1, 9.34]	1	n/s	19.02	[2.29, 157.95]	0.001	n/s
