# Supplementary material for: Disease-Associated Mutations Disrupt Functionally Important Regions of Intrinsic Protein Disorder
Source: PLoS Comput Biol. 2012 Oct 4;8(10):e1002709. doi: 10.1371/journal.pcbi.1002709 (PMC3464192; doi:10.1371/journal.pcbi.1002709)
Supplement: Table S11 — 590 disease mutations from UniProt predicted to result in a O→D transition. (XLS) [file pcbi.1002709.s019.xls]

## Sheet: Sheet1
UniProt	Gene	Position	Wildtype AA	Mutant AA	Wildtype VLXT	Mutant VLXT	Delta VLXT	Disease annotation
P14770	GP9	71	F	S	0.141333	0.966073	0.824739	Bernard-Soulier syndrome (BSS) [MIM:231200]
P32189	GK	509	W	R	0.0678351	0.823847	0.756012	GK deficiency (GKD) [MIM:307030]
P08603	CFH	1183	W	R	0.0189005	0.767302	0.748402	Hemolytic-uremic syndrome (HUS) [MIM:235400]
Q86VP1	TAX1BP1	457	Q	R	0.117846	0.840777	0.722931	A breast cancer sample
Q9UNE0	EDAR	87	C	R	0.142231	0.827366	0.685134	Ectodermal dysplasia anhidrotic (EDA) [MIM:224900]
Q8NBK3	SUMF1	336	C	R	0.234256	0.903605	0.669349	Multiple sulfatase deficiency (MSD) [MIM:272200]
O75923	DYSF	1335	E	K	0.043578	0.697676	0.654098	Miyoshi myopathy (MM) [MIM:254130]; Limb-girdle muscular dystrophy type 2B (LGMD2B) [MIM:253601]
P41180	CASR	297	E	K	0.0909946	0.73498	0.643985	Familial hypocalciuric hypercalcemia type 1 (FHH) [MIM:145980]; Neonatal severe primary hyperparathyroidism (NSHPT) [MIM:239200]
P51787	KCNQ1	392	W	R	0.253945	0.887503	0.633558	Long QT syndrome type 1 (LQT1) [MIM:192500]
P25054	APC	1197	F	S	0.0707761	0.698776	0.628	Gastric cancer
Q9UBM7	DHCR7	380	C	R	0.188564	0.815118	0.626554	Smith-Lemli-Opitz syndrome (SLOS) [MIM:270400]
P04839	CYBB	505	L	R	0.117477	0.742938	0.625461	Chronic granulomatous disease X-linked (XCGD) [MIM:306400]
P40337	VHL	114	G	R	0.231305	0.850805	0.619499	Von Hippel-Lindau disease (VHLD) [MIM:193300]
Q07889	SOS1	432	W	R	0.0153012	0.631365	0.616064	Noonan syndrome type 4 (NS4) [MIM:610733]
P00966	ASS1	179	W	R	0.251587	0.855071	0.603485	Citrullinemia type 1 (CTLN1) [MIM:215700]
Q14353	GAMT	20	W	S	0.245988	0.849386	0.603398	Guanidinoacetate methyltransferase deficiency (GAMT deficiency) [MIM:612736]
P33897	ABCD1	540	F	S	0.393988	0.99124	0.597252	Adrenoleukodystrophy X-linked (X-ALD) [MIM:300100]
P08603	CFH	1043	C	R	0.129816	0.72638	0.596564	Hemolytic-uremic syndrome (HUS) [MIM:235400]
P06276	BCHE	499	W	R	0.0209601	0.610764	0.589804	Butyrylcholinesterase deficiency (BChE deficiency) [MIM:177400]
P35913	PDE6B	699	L	R	0.0601285	0.648656	0.588527	Retinitis pigmentosa (RP) [MIM:268000]
P08603	CFH	1189	L	R	0.0361116	0.622515	0.586403	Hemolytic-uremic syndrome (HUS) [MIM:235400]
P45381	ASPA	195	M	R	0.184296	0.76932	0.585024	Canavan disease (CAND) [MIM:271900]
Q06187	BTK	559	F	S	0.17919	0.761631	0.582442	X-linked agammaglobulinemia (XLA) [MIM:300755]
P22304	IDS	485	I	R	0.218614	0.799499	0.580885	Mucopolysaccharidosis type 2 (MPS2) [MIM:309900]
P40337	VHL	115	H	R	0.225389	0.788563	0.563175	Von Hippel-Lindau disease (VHLD) [MIM:193300]
P55017	SLC12A3	738	L	R	0.173934	0.7197	0.545766	Gitelman syndrome (GS) [MIM:263800]
Q16610	ECM1	167	F	I	0.225553	0.767599	0.542045	Lipoid proteinosis (LiP) [MIM:247100]
P06865	HEXA	482	E	K	0.2313	0.77124	0.53994	GM2-gangliosidosis type 1 (GM2G1) [MIM:272800]
P07225	PROS1	364	K	E	0.0728289	0.611406	0.538578	Protein S deficiency (PROS1D) [MIM:612336]
P11532	DMD	2921	H	R	0.283839	0.815988	0.532149	Becker muscular dystrophy (BMD) [MIM:300376]
Q96K58	ZNF668	331	T	R	0.349439	0.880035	0.530596	A breast cancer sample
Q96EY8	MMAB	193	E	K	0.291514	0.817968	0.526454	Methylmalonic aciduria type cblB (MMAB) [MIM:251110]
O15305	PMM2	117	G	R	0.172569	0.696912	0.524342	Congenital disorder of glycosylation type 1A (CDG1A) [MIM:212065]
Q9GZX3	CHST6	274	E	K	0.213438	0.735367	0.521929	Macular corneal dystrophy (MCD) [MIM:217800]
P40337	VHL	111	S	R	0.260719	0.777492	0.516773	Von Hippel-Lindau disease (VHLD) [MIM:193300]
Q13402	MYO7A	214	G	R	0.216405	0.731549	0.515144	Usher syndrome type 1B (USH1B) [MIM:276900]
P38398	BRCA1	465	Y	D	0.0348813	0.5449	0.510019	Breast cancer (BC) [MIM:113705, 114480]
P51587	BRCA2	2793	G	R	0.0649874	0.573127	0.50814	Breast cancer (BC) [MIM:612555, 114480]
P09668	CTSH	126	G	R	0.1224	0.630156	0.507756	A colorectal cancer sample
Q86TH1	ADAMTSL2	811	G	R	0.394958	0.897012	0.502054	Geleophysic dysplasia [MIM:231050]
P18074	ERCC2	663	C	R	0.128399	0.629855	0.501456	Trichothiodystrophy photosensitive (TTDP) [MIM:601675]
P51587	BRCA2	53	K	R	0.282087	0.780756	0.498668	Breast cancer (BC) [MIM:612555, 114480]
Q6ZVN8	HFE2	80	C	R	0.311393	0.806493	0.4951	Hemochromatosis type 2A (HFE2A) [MIM:602390]
P04181	OAT	394	C	R	0.462585	0.957163	0.494577	Hyperornithinemia with gyrate atrophy of choroid and retina (HOGA) [MIM:258870]
P07902	GALT	167	W	R	0.0256616	0.519267	0.493605	Galactosemia [MIM:230400]
P08842	STS	372	W	R	0.238936	0.728895	0.489959	Ichthyosis X-linked (IXL) [MIM:308100]
Q9UBP0	SPAST	381	F	C	0.0644963	0.552834	0.488338	Spastic paraplegia autosomal dominant type 4 (SPG4) [MIM:182601]
Q92947	GCDH	375	C	R	0.412454	0.899819	0.487366	Glutaric aciduria type 1 (GA1) [MIM:231670]
O15537	RS1	223	C	R	0.171249	0.6585	0.487251	X-linked juvenile retinoschisis 1 (XLRS1) [MIM:312700]
P02766	TTR	30	C	R	0.260455	0.742459	0.482004	Amyloidosis type 1 (AMYL1) [MIM:176300]
P05062	ALDOB	135	C	R	0.223471	0.701833	0.478363	Hereditary fructose intolerance (HFI) [MIM:229600]
P51687	SUOX	450	W	R	0.163093	0.637224	0.474131	Isolated sulfite oxidase deficiency (ISOD) [MIM:272300]
P00966	ASS1	347	G	R	0.178042	0.65017	0.472129	Citrullinemia type 1 (CTLN1) [MIM:215700]
P26367	PAX6	422	Q	R	0.340651	0.81131	0.470659	Aniridia type II (AN2) [MIM:106210]
P10253	GAA	330	W	G	0.177413	0.64174	0.464327	Glycogen storage disease type 2 (GSD2) [MIM:232300]
P07902	GALT	117	F	S	0.306033	0.769291	0.463259	Galactosemia [MIM:230400]
P19544	WT1	405	H	R	0.394037	0.854818	0.460781	Denys-Drash syndrome (DDS) [MIM:194080]
P29965	CD40LG	237	V	E	0.204646	0.663942	0.459296	X-linked immunodeficiency with hyper-IgM type 1 (HIGM1) [MIM:308230]
P98161	PKD1	2921	H	P	0.153396	0.609525	0.45613	Polycystic kidney disease autosomal dominant type 1 (ADPKD1) [MIM:173900]
Q14896	MYBPC3	810	K	R	0.445177	0.897006	0.451829	Cardiomyopathy familial hypertrophic type 4 (CMH4) [MIM:115197]
P00480	OTC	83	G	R	0.190721	0.641365	0.450644	Ornithine carbamoyltransferase deficiency (OTCD) [MIM:311250]
O95970	LGI1	46	C	R	0.122892	0.573107	0.450214	Lateral temporal lobe epilepsy autosomal dominant (ADLTE) [MIM:600512]
Q8NF91	SYNE1	5507	L	R	0.43872	0.88764	0.448921	A colorectal cancer sample
Q13428	TCOF1	53	W	R	0.114989	0.560247	0.445258	Treacher Collins syndrome (TCS) [MIM:154500]
Q02643	GHRHR	242	F	C	0.0630232	0.507687	0.444664	Isolated growth hormone deficiency type IB (IGHD IB) [MIM:262400]
Q14896	MYBPC3	506	G	R	0.283701	0.722091	0.43839	Cardiomyopathy familial hypertrophic type 4 (CMH4) [MIM:115197]
P05166	PCCB	106	S	R	0.354302	0.792319	0.438017	Propionic acidemia type II (PA-2) [MIM:606054]
Q13496	MTM1	499	W	R	0.301309	0.73708	0.435771	X-linked centronuclear myopathy X-linked (XCNM) [MIM:310400]
O96017	CHEK2	239	E	K	0.108354	0.543461	0.435107	Prostate cancer
P00480	OTC	267	S	R	0.332994	0.765025	0.432031	Ornithine carbamoyltransferase deficiency (OTCD) [MIM:311250]
P30518	AVPR2	112	C	R	0.328068	0.754952	0.426885	Diabetes insipidus nephrogenic X-linked (XNDI) [MIM:304800]
P22304	IDS	102	L	R	0.350574	0.777023	0.426448	Mucopolysaccharidosis type 2 (MPS2) [MIM:309900]
Q9H9P8	L2HGDH	81	K	E	0.293373	0.719407	0.426033	L-2-hydroxyglutaric aciduria (L2HGA) [MIM:236792]
O00255	MEN1	230	G	R	0.371141	0.788511	0.41737	Familial multiple endocrine neoplasia type I (MEN1) [MIM:131100]
P08603	CFH	431	C	S	0.213352	0.630713	0.417362	Complement factor H deficiency (CFH deficiency) [MIM:609814]
P08842	STS	380	G	R	0.239216	0.655658	0.416442	Ichthyosis X-linked (IXL) [MIM:308100]
P07225	PROS1	515	R	P	0.339651	0.755965	0.416315	Protein S deficiency (PROS1D) [MIM:612336]
P11217	PYGM	798	W	R	0.481281	0.897247	0.415966	Glycogen storage disease type 5 (GSD5) [MIM:232600]
P16930	FAH	193	C	R	0.0961624	0.506932	0.41077	Tyrosinemia type 1 (TYRO1) [MIM:276700]
P02751	FN1	1834	W	R	0.154054	0.56466	0.410606	Glomerulopathy with fibronectin deposits type 2 (GFND2) [MIM:601894]
P04062	GBA	500	L	P	0.31113	0.72126	0.410129	Gaucher disease (GD) [MIM:230800]
P48436	SOX9	143	W	R	0.45444	0.863462	0.409022	Campomelic dysplasia (CMD1) [MIM:114290]
P52952	NKX2-5	118	K	R	0.36509	0.772295	0.407205	Atrial septal defect with atrioventricular conduction defects (ASD-AVCD) [MIM:108900]
Q9BZI7	UPF3B	160	Y	D	0.121418	0.527526	0.406108	X-linked syndromic mental retardation type 14 (MRXS14) [MIM:300676]
P19544	WT1	342	M	R	0.100946	0.505758	0.404812	Denys-Drash syndrome (DDS) [MIM:194080]
P05186	ALPL	489	C	S	0.156409	0.560613	0.404204	Hypophosphatasia adult type (hypophosphatasia) [MIM:146300]; Hypophosphatasia childhood (hypophosphatasia) [MIM:241510]; Hypophosphatasia infantile (hypophosphatasia) [MIM:241500]
P06858	LPL	448	E	K	0.212951	0.616578	0.403627	Lipoprotein lipase deficiency (LPL deficiency) [MIM:238600]
P43246	MSH2	923	V	E	0.127445	0.530744	0.403299	Hereditary non-polyposis colorectal cancer type 1 (HNPCC1) [MIM:120435]
Q8WZ42	TTN	23952	F	L	0.257898	0.66041	0.402512	A gastric adenocarcinoma sample
P08514	ITGA2B	320	F	S	0.200178	0.601849	0.401671	Glanzmann thrombasthenia (GT) [MIM:273800]
Q15526	SURF1	124	G	R	0.247795	0.649119	0.401324	Leigh syndrome (LS) [MIM:256000]
P55017	SLC12A3	741	G	R	0.143954	0.540022	0.396068	Gitelman syndrome (GS) [MIM:263800]
Q8TCZ9	PKHD1	3346	C	R	0.214923	0.610689	0.395766	Polycystic kidney disease autosomal recessive (ARPKD) [MIM:263200]
O75462	CRLF1	76	W	G	0.401316	0.795272	0.393956	Crisponi syndrome [MIM:601378]
P35222	CTNNB1	32	D	G	0.407892	0.799119	0.391227	Pilomatrixoma (PTR) [MIM:132600]
P22304	IDS	485	I	K	0.218614	0.60721	0.388596	Mucopolysaccharidosis type 2 (MPS2) [MIM:309900]
P08397	HMBS	34	Q	R	0.39811	0.785572	0.387462	Acute intermittent porphyria (AIP) [MIM:176000]
P06280	GLA	113	F	S	0.14341	0.52788	0.384469	Fabry disease (FD) [MIM:301500]
Q76LX8	ADAMTS13	1024	C	G	0.382739	0.766316	0.383578	Congenital thrombotic thrombocytopenic purpura (TTP) [MIM:274150]
P54802	NAGLU	48	F	L	0.374591	0.757048	0.382457	Mucopolysaccharidosis type 3B (MPS3B) [MIM:252920]
P08397	HMBS	85	L	R	0.190223	0.571573	0.38135	Acute intermittent porphyria (AIP) [MIM:176000]
Q8TAB3	PCDH19	441	V	E	0.275335	0.655225	0.37989	Epilepsy, female-restricted, with mental retardation (EFMR) [MIM:300088]
P54098	POLG	1051	G	R	0.291099	0.669669	0.37857	Sensory ataxic neuropathy dysarthria and ophthalmoparesis (SANDO) [MIM:607459]
P58335	ANTXR2	218	C	R	0.169635	0.547491	0.377856	Infantile systemic hyalinosis (ISH) [MIM:236490]
O60832	DKC1	402	G	R	0.378225	0.754665	0.37644	Dyskeratosis congenita X-linked recessive (XDKC) [MIM:305000]
P04062	GBA	483	L	P	0.270383	0.644924	0.374541	Gaucher disease (GD) [MIM:230800]
P43246	MSH2	629	Q	R	0.416023	0.790164	0.374141	Hereditary non-polyposis colorectal cancer type 1 (HNPCC1) [MIM:120435]
P15289	ARSA	429	Y	S	0.419457	0.792161	0.372703	Leukodystrophy metachromatic (MLD) [MIM:250100]
P08603	CFH	1199	F	S	0.317977	0.688148	0.37017	Hemolytic-uremic syndrome (HUS) [MIM:235400]
P07225	PROS1	383	W	R	0.344014	0.713331	0.369317	Protein S deficiency (PROS1D) [MIM:612336]
Q05066	SRY	95	G	R	0.169568	0.537565	0.367997	Gonadal dysgenesis XY female type (GDXY) [MIM:306100]
P35222	CTNNB1	32	D	A	0.407892	0.775851	0.36796	Hepatocellular carcinoma
Q14353	GAMT	51	H	P	0.288992	0.6556	0.366608	Guanidinoacetate methyltransferase deficiency (GAMT deficiency) [MIM:612736]
P04180	LCAT	180	Y	N	0.258473	0.622589	0.364116	Lecithin-cholesterol acyltransferase deficiency (LCATD) [MIM:245900]
P00846	MT-ATP6	156	L	P	0.190155	0.553066	0.362911	Leigh syndrome (LS) [MIM:256000]
Q9H4A3	WNK1	2362	F	L	0.26142	0.623403	0.361983	A lung adenocarcinoma sample
P07225	PROS1	666	C	R	0.380904	0.742542	0.361638	Protein S deficiency (PROS1D) [MIM:612336]
P05106	ITGB3	306	H	P	0.481434	0.842213	0.36078	Glanzmann thrombasthenia (GT) [MIM:273800]
P12271	RLBP1	226	M	K	0.289087	0.649865	0.360778	Fundus albipunctatus (FA) [MIM:136880]
O76090	BEST1	298	F	S	0.293645	0.65424	0.360595	Vitelliform macular dystrophy type 2 (VMD2) [MIM:153700]
Q03692	COL10A1	651	W	R	0.355399	0.715557	0.360158	Schmid type metaphyseal chondrodysplasia (SMCD) [MIM:156500]
O76024	WFS1	110	Y	N	0.251339	0.610197	0.358858	Wolfram syndrome (WFS) [MIM:222300]
P06858	LPL	289	Y	H	0.290989	0.648876	0.357887	Lipoprotein lipase deficiency (LPL deficiency) [MIM:238600]
P98194	ATP2C1	318	L	P	0.227316	0.584239	0.356923	Hailey-Hailey disease (HHD) [MIM:169600]
P54803	GALC	514	F	S	0.167795	0.524165	0.35637	Leukodystrophy globoid cell (GLD) [MIM:245200]
P43146	DCC	1039	F	S	0.317917	0.673729	0.355812	A colorectal cancer sample
P20823	HNF1A	107	L	R	0.389986	0.745794	0.355808	Maturity onset diabetes of the young type 3 (MODY3) [MIM:600496]
O60832	DKC1	39	K	E	0.191913	0.546134	0.354221	Dyskeratosis congenita X-linked recessive (XDKC) [MIM:305000]
O43602	DCX	206	Y	D	0.236016	0.589409	0.353393	Subcortical band heterotopia X-linked (SBHX) [MIM:300067]
O15118	NPC1	899	Y	D	0.166966	0.520097	0.353131	Niemann-Pick disease type C1 (NPC1) [MIM:257220]
P15848	ARSB	399	F	L	0.2322	0.5834	0.351201	Mucopolysaccharidosis type 6 (MPS6) [MIM:253200]
P40337	VHL	136	F	S	0.150297	0.501434	0.351137	Von Hippel-Lindau disease (VHLD) [MIM:193300]
P08397	HMBS	34	Q	K	0.39811	0.748961	0.350851	Acute intermittent porphyria (AIP) [MIM:176000]
Q14117	DPYS	360	W	R	0.480469	0.831149	0.35068	DHP deficiency [MIM:222748]
P10721	KIT	656	L	P	0.155246	0.504007	0.348761	Piebaldism [MIM:172800]
P22033	MUT	566	T	R	0.323223	0.670872	0.347649	Methylmalonic aciduria type mut (MMAM) [MIM:251000]
Q9HCE0	KIAA1632	1865	C	Y	0.191108	0.536652	0.345544	A breast cancer sample
P40337	VHL	162	C	R	0.204191	0.549111	0.34492	Von Hippel-Lindau disease (VHLD) [MIM:193300]
Q14896	MYBPC3	489	G	R	0.409176	0.753255	0.34408	Cardiomyopathy familial hypertrophic type 4 (CMH4) [MIM:115197]
P21359	NF1	777	W	S	0.273096	0.617145	0.344049	Type 1 neurofibromatosis (NF1) [MIM:162200]
Q9GZX3	CHST6	200	L	R	0.396329	0.73997	0.343641	Macular corneal dystrophy (MCD) [MIM:217800]
P35557	GCK	382	C	Y	0.180594	0.523604	0.34301	Maturity onset diabetes of the young type 2 (MODY2) [MIM:125851]
P52952	NKX2-5	51	F	L	0.341097	0.683972	0.342876	Atrial septal defect with atrioventricular conduction defects (ASD-AVCD) [MIM:108900]
O00754	MAN2B1	714	W	R	0.232933	0.575074	0.342142	Lysosomal alpha-mannosidosis (AM) [MIM:248500]
P30566	ADSL	395	S	R	0.355492	0.69597	0.340478	Adenylosuccinase deficiency (ADSL deficiency) [MIM:103050]
Q05209	PTPN12	61	K	R	0.291664	0.631333	0.339669	Colon cancer
Q14896	MYBPC3	565	C	R	0.300783	0.639756	0.338974	Cardiomyopathy familial hypertrophic type 4 (CMH4) [MIM:115197]
P11310	ACADM	67	Y	H	0.348735	0.686906	0.338171	Medium-chain acyl-CoA dehydrogenase deficiency (MCAD deficiency) [MIM:201450]
Q9Y4U1	MMACHC	116	L	P	0.435796	0.773885	0.338089	Methylmalonic aciduria and homocystinuria type cblC (MMACHC) [MIM:277400]
O00255	MEN1	188	W	S	0.249197	0.587135	0.337938	Familial multiple endocrine neoplasia type I (MEN1) [MIM:131100]
P10636	MAPT	596	N	K	0.326858	0.66143	0.334572	Pallido-ponto-nigral degeneration (PPND) [MIM:168610]
P17813	ENG	53	C	R	0.368314	0.702443	0.334129	Hereditary hemorrhagic telangiectasia type 1 (HHT1) [MIM:187300, 108010]
P30793	GCH1	88	R	P	0.443114	0.776448	0.333334	Dystonia type 5 (DYT5) [MIM:128230]
P07949	RET	620	C	R	0.381873	0.713468	0.331595	Hirschsprung disease (HSCR) [MIM:142623]; Medullary thyroid carcinoma (MTC) [MIM:155240]; Multiple neoplasia type 2A (MEN2A) [MIM:171400]
O75923	DYSF	1361	C	R	0.299695	0.630019	0.330324	Miyoshi myopathy (MM) [MIM:254130]
P33897	ABCD1	229	L	P	0.398743	0.728435	0.329692	Adrenoleukodystrophy X-linked (X-ALD) [MIM:300100]
Q00604	NDP	96	C	W	0.202687	0.531964	0.329277	Norrie disease (ND) [MIM:310600]
Q9NQW8	CNGB3	199	E	K	0.263542	0.591725	0.328183	Achromatopsia type 3 (ACHM3) [MIM:262300]
P04062	GBA	209	R	P	0.390478	0.718426	0.327947	Gaucher disease (GD) [MIM:230800]
Q8WZ04	LRTOMT	16	L	P	0.426857	0.752983	0.326127	Non-syndromic sensorineural deafness autosomal recessive type 63 (DFNB63) [MIM:611451]
Q9H3D4	TP63	233	K	E	0.367319	0.692616	0.325297	Split-hand/foot malformation 4 (SHFM4) [MIM:605289]
P35520	CBS	456	L	P	0.380048	0.703174	0.323126	Cystathionine beta-synthase deficiency (CBSD) [MIM:236200]
P21549	AGXT	116	G	R	0.233341	0.556438	0.323098	Primary hyperoxaluria type I (PH1) [MIM:259900]
P38571	LIPA	129	H	R	0.397995	0.720693	0.322698	Cholesteryl ester storage disease (CESD) [MIM:278000]
O14773	TPP1	389	G	E	0.231188	0.553062	0.321873	Classical late-infantile neuronal ceroid lipofuscinosis (LINCL) [MIM:204500]
P30518	AVPR2	62	L	P	0.271494	0.592791	0.321297	Diabetes insipidus nephrogenic X-linked (XNDI) [MIM:304800]
P38398	BRCA1	856	Y	H	0.319819	0.637011	0.317192	A patient with sporadic breast cancer
P55075	FGF8	40	F	L	0.325327	0.6417	0.316373	Idiopathic hypogonadotropic hypogonadism (IHH) [MIM:146110]
Q8IWS0	PHF6	229	H	R	0.299523	0.614975	0.315452	Boerjeson-Forssman-Lehmann syndrome (BFLS) [MIM:301900]
P51688	SGSH	447	E	K	0.186755	0.501508	0.314753	Mucopolysaccharidosis type 3A (MPS3A) [MIM:252900]
P07949	RET	618	C	R	0.271205	0.585927	0.314722	Hirschsprung disease (HSCR) [MIM:142623]; Medullary thyroid carcinoma (MTC) [MIM:155240]; Multiple neoplasia type 2A (MEN2A) [MIM:171400]
O14896	IRF6	388	K	E	0.312303	0.625101	0.312798	Van der Woude syndrome (VWS) [MIM:119300]
P25445	FAS	82	C	R	0.36282	0.673871	0.311051	Autoimmune lymphoproliferative syndrome type 1A (ALPS1A) [MIM:601859]
P00480	OTC	265	W	L	0.352268	0.663013	0.310745	Ornithine carbamoyltransferase deficiency (OTCD) [MIM:311250]
Q04656	ATP7A	853	G	R	0.238551	0.54785	0.309299	Menkes disease (MNKD) [MIM:309400]
P35968	KDR	873	G	R	0.402809	0.711006	0.308196	A colorectal cancer sample
Q9Y303	AMDHD2	294	D	N	0.199893	0.506745	0.306852	A colorectal cancer sample
Q14896	MYBPC3	791	W	R	0.474348	0.780777	0.306428	Cardiomyopathy familial hypertrophic type 4 (CMH4) [MIM:115197]
P00480	OTC	87	E	K	0.398328	0.703896	0.305568	Ornithine carbamoyltransferase deficiency (OTCD) [MIM:311250]
P15289	ARSA	247	F	S	0.325395	0.627454	0.302059	Leukodystrophy metachromatic (MLD) [MIM:250100]
Q9UNS1	TIMELESS	1008	Q	E	0.335101	0.635374	0.300273	A breast cancer sample
Q92834	RPGR	250	C	R	0.404215	0.704163	0.299948	Retinitis pigmentosa type 3 (RP3) [MIM:300389]
Q99519	NEU1	363	L	P	0.244655	0.544447	0.299793	Sialidosis [MIM:256550]
P55157	MTTP	746	G	E	0.354452	0.654003	0.29955	Abetalipoproteinemia (ABL) [MIM:200100]
Q6PI48	DARS2	184	Q	K	0.202425	0.500199	0.297774	Leukoencephalopathy with brainstem and spinal cord involvement and lactate elevation (LBSL) [MIM:611105]
P17813	ENG	221	L	P	0.23256	0.530071	0.297511	Hereditary hemorrhagic telangiectasia type 1 (HHT1) [MIM:187300, 108010]
P35556	FBN2	1268	C	R	0.391097	0.687928	0.29683	Congenital contractural arachnodactyly (CCA) [MIM:121050]
P35520	CBS	454	V	E	0.434477	0.729663	0.295185	Cystathionine beta-synthase deficiency (CBSD) [MIM:236200]
P15924	DSP	1255	R	K	0.497725	0.792673	0.294948	Familial arrhythmogenic right ventricular dysplasia 8 (ARVD8) [MIM:607450]
P03971	AMH	525	C	Y	0.232583	0.526429	0.293846	Persistent Muellerian duct syndrome type 1 (PMDS-1) [MIM:261550]
Q9H3D4	TP63	232	K	E	0.449673	0.742733	0.29306	Split-hand/foot malformation 4 (SHFM4) [MIM:605289]
O00255	MEN1	189	V	E	0.259925	0.552501	0.292576	Familial isolated hyperparathyroidism (FIHP) [MIM:145000]
P07902	GALT	74	L	P	0.42629	0.718283	0.291993	Galactosemia [MIM:230400]
Q93099	HGD	97	W	G	0.447064	0.738336	0.291272	Alkaptonuria (AKU) [MIM:203500]
P03950	ANG	138	H	R	0.243005	0.533962	0.290957	Amyotrophic lateral sclerosis type 9 (ALS9) [MIM:611895]
Q06187	BTK	334	Y	S	0.349832	0.640743	0.290912	X-linked agammaglobulinemia (XLA) [MIM:300755]
P14679	TYR	55	C	Y	0.4608	0.74985	0.28905	Oculocutaneous albinism type IA (OCA-IA) [MIM:203100]
P16157	ANK1	276	L	R	0.425518	0.713638	0.288121	Spherocytosis type 1 (SPH1) [MIM:182900]
Q13237	PRKG2	716	W	R	0.252578	0.536825	0.284247	A colorectal adenocarcinoma sample
P22033	MUT	627	H	R	0.306686	0.590442	0.283756	Methylmalonic aciduria type mut (MMAM) [MIM:251000]
P08514	ITGA2B	355	E	K	0.325442	0.608688	0.283246	Glanzmann thrombasthenia (GT) [MIM:273800]
O60313	OPA1	300	G	E	0.434675	0.717348	0.282673	Optic atrophy type 1 (OPA1) [MIM:165500]
P78504	JAG1	92	C	Y	0.428533	0.711084	0.282551	Alagille syndrome type 1 (ALGS1) [MIM:118450]
P12694	BCKDHA	438	Y	N	0.445235	0.726574	0.281339	Maple syrup urine disease type IA (MSUD1A) [MIM:248600]
P11277	SPTB	2024	W	R	0.23516	0.516172	0.281012	Elliptocytosis type 3 (EL3) [MIM:182870]
Q8TCZ9	PKHD1	1917	Q	R	0.275362	0.556188	0.280826	Polycystic kidney disease autosomal recessive (ARPKD) [MIM:263200]
P21359	NF1	1035	M	R	0.225389	0.503014	0.277626	Type 1 neurofibromatosis (NF1) [MIM:162200]
P07949	RET	620	C	S	0.381873	0.659488	0.277615	Medullary thyroid carcinoma (MTC) [MIM:155240]; Multiple neoplasia type 2A (MEN2A) [MIM:171400]
P22033	MUT	197	A	E	0.356034	0.633332	0.277298	Methylmalonic aciduria type mut (MMAM) [MIM:251000]
P51587	BRCA2	31	W	R	0.497213	0.77368	0.276467	Breast cancer (BC) [MIM:612555, 114480]
P15289	ARSA	294	C	Y	0.282661	0.558358	0.275697	Leukodystrophy metachromatic (MLD) [MIM:250100]
P17661	DES	355	R	P	0.459446	0.734986	0.275541	Desmin-related cardio-skeletal myopathy (CSM) [MIM:601419]
P98161	PKD1	2761	R	P	0.442884	0.718069	0.275185	Polycystic kidney disease autosomal dominant type 1 (ADPKD1) [MIM:173900]
P55075	FGF8	89	K	E	0.391587	0.665671	0.274084	Idiopathic hypogonadotropic hypogonadism (IHH) [MIM:146110]
P51648	ALDH3A2	279	Y	N	0.347532	0.620569	0.273037	Sjoegren-Larsson syndrome (SLS) [MIM:270200]
P00966	ASS1	190	Y	D	0.496861	0.7696	0.272739	Citrullinemia type 1 (CTLN1) [MIM:215700]
Q8IUG5	MYO18B	347	K	N	0.309905	0.582624	0.272719	Lung small cell carcinoma
Q6KC79	NIPBL	1312	L	P	0.356947	0.628942	0.271995	Cornelia de Lange syndrome type 1 (CDLS1) [MIM:122470]
P01008	SERPINC1	219	N	D	0.307621	0.579213	0.271591	Antithrombin-III deficiency (AT3D) [MIM:107300]
P17813	ENG	149	W	C	0.426391	0.697963	0.271572	Hereditary hemorrhagic telangiectasia type 1 (HHT1) [MIM:187300, 108010]
O43818	RRP9	342	A	E	0.302839	0.572598	0.269759	A breast cancer sample
P02766	TTR	32	L	P	0.29114	0.560839	0.269699	Amyloidosis type 1 (AMYL1) [MIM:176300]
P34059	GALNS	36	L	P	0.237489	0.505611	0.268121	Mucopolysaccharidosis type 4A (MPS4A) [MIM:253000]
Q6KC79	NIPBL	1311	C	R	0.304848	0.571732	0.266884	Cornelia de Lange syndrome type 1 (CDLS1) [MIM:122470]
P05062	ALDOB	178	C	R	0.41314	0.679314	0.266174	Hereditary fructose intolerance (HFI) [MIM:229600]
P78504	JAG1	92	C	R	0.428533	0.69243	0.263896	Alagille syndrome type 1 (ALGS1) [MIM:118450]
P00441	SOD1	147	C	R	0.31769	0.580971	0.263282	Amyotrophic lateral sclerosis type 1 (ALS1) [MIM:105400]
Q04656	ATP7A	1006	L	P	0.319649	0.582724	0.263076	Menkes disease (MNKD) [MIM:309400]
P08842	STS	372	W	S	0.238936	0.501397	0.262462	Ichthyosis X-linked (IXL) [MIM:308100]
P21817	RYR1	4684	F	S	0.336098	0.597796	0.261699	Malignant hyperthermia susceptibility type 1 (MHS1) [MIM:145600]
O75445	USH2A	3267	C	R	0.351033	0.611723	0.26069	Usher syndrome type 2A (USH2A) [MIM:276901]
P01008	SERPINC1	219	N	K	0.307621	0.56744	0.259818	Antithrombin-III deficiency (AT3D) [MIM:107300]
P00746	CFD	214	C	R	0.402472	0.661451	0.258979	Complement factor D deficiency [MIM:134350]
P22033	MUT	685	L	R	0.301344	0.559405	0.258061	Methylmalonic aciduria type mut (MMAM) [MIM:251000]
O95255	ABCC6	673	L	P	0.288424	0.546406	0.257982	Pseudoxanthoma elasticum (PXE) [MIM:264800]
P00813	ADA	107	L	P	0.254094	0.510609	0.256515	Severe combined immunodeficiency autosomal recessive T-cell-negative/B-cell-negative/NK-cell-negative due to adenosine deaminase deficiency (ADASCID) [MIM:102700]
P49748	ACADVL	290	G	D	0.248358	0.504134	0.255776	Very long chain acyl-CoA dehydrogenase deficiency (VLCAD deficiency) [MIM:201475]
P22304	IDS	480	P	R	0.379341	0.632061	0.25272	Mucopolysaccharidosis type 2 (MPS2) [MIM:309900]
P22033	MUT	573	F	S	0.311313	0.564019	0.252706	Methylmalonic aciduria type mut (MMAM) [MIM:251000]
P29965	CD40LG	116	G	R	0.408633	0.660802	0.252168	X-linked immunodeficiency with hyper-IgM type 1 (HIGM1) [MIM:308230]
P17661	DES	350	R	P	0.440629	0.692227	0.251598	Neurogenic scapuloperoneal syndrome Kaeser type (Kaeser syndrome) [MIM:181400]; Desmin-related cardio-skeletal myopathy (CSM) [MIM:601419]
O76090	BEST1	299	G	E	0.307288	0.5573	0.250012	Vitelliform macular dystrophy type 2 (VMD2) [MIM:153700]
P07949	RET	620	C	G	0.381873	0.628669	0.246796	Medullary thyroid carcinoma (MTC) [MIM:155240]; Multiple neoplasia type 2A (MEN2A) [MIM:171400]
P16435	POR	489	V	E	0.492311	0.738741	0.246431	Adrenal hyperplasia variant type (AHV) [MIM:201750]
P05186	ALPL	28	Y	C	0.395317	0.641653	0.246336	Hypophosphatasia adult type (hypophosphatasia) [MIM:146300]; Hypophosphatasia childhood (hypophosphatasia) [MIM:241510]; Hypophosphatasia infantile (hypophosphatasia) [MIM:241500]
P42768	WAS	476	K	E	0.430253	0.674457	0.244203	Wiskott-Aldrich syndrome (WAS) [MIM:301000]
Q15582	TGFBI	540	F	S	0.40396	0.646931	0.242971	Lattice corneal dystrophy type 3A (CDL3A) [MIM:608471]
O15305	PMM2	223	D	E	0.491238	0.733607	0.242368	Congenital disorder of glycosylation type 1A (CDG1A) [MIM:212065]
O76090	BEST1	113	F	L	0.395334	0.637438	0.242104	Vitelliform macular dystrophy type 2 (VMD2) [MIM:153700]
P22033	MUT	203	G	R	0.394151	0.635249	0.241098	Methylmalonic aciduria type mut (MMAM) [MIM:251000]
Q14896	MYBPC3	667	R	P	0.36754	0.607936	0.240396	Cardiomyopathy familial hypertrophic type 4 (CMH4) [MIM:115197]
P30613	PKLR	374	L	P	0.441481	0.681689	0.240208	Pyruvate kinase deficiency of red cells (PKRD) [MIM:266200]
P21359	NF1	920	L	P	0.281831	0.521598	0.239766	Type 1 neurofibromatosis (NF1) [MIM:162200]
Q6VVB1	NHLRC1	33	F	S	0.496461	0.735507	0.239045	Progressive myoclonic epilepsy type 2 (EPM2) [MIM:254780]
P25942	CD40	26	C	Q	0.419993	0.659026	0.239034	Bladder carcinoma cell line Hu549
P38935	IGHMBP2	361	L	P	0.353064	0.592094	0.23903	Distal hereditary motor neuronopathy type 6 (HMN6) [MIM:604320]
Q13144	EIF2B5	339	R	P	0.287269	0.525739	0.23847	Leukodystrophy with vanishing white matter (VWM) [MIM:603896]
Q8TE58	ADAMTS15	878	C	G	0.423468	0.659128	0.23566	A colorectal cancer sample
O75695	RP2	188	L	P	0.359435	0.594062	0.234627	Retinitis pigmentosa type 2 (RP2) [MIM:312600]
Q13702	RAPSN	283	L	P	0.307451	0.542035	0.234583	Congenital myasthenic syndrome type 1d (CMS1D) [MIM:608931]
P14679	TYR	318	V	E	0.414979	0.64932	0.234341	Oculocutaneous albinism type IA (OCA-IA) [MIM:203100]
P06132	UROD	167	E	K	0.475533	0.709698	0.234166	Familial porphyria cutanea tarda (FPCT) [MIM:176100]; Hepatoerythropoietic porphyria (HEP) [MIM:176100]
Q9UHC1	MLH3	24	Q	E	0.464245	0.697562	0.233317	Hereditary non-polyposis colorectal cancer type 7 (HNPCC7) [MIM:604395]
P08235	NR3C2	769	L	P	0.304794	0.537981	0.233187	Autosomal dominant pseudohypoaldosteronism type I (PHA1) [MIM:177735]
P51649	ALDH5A1	268	G	E	0.371561	0.60444	0.232879	Succinate semialdehyde dehydrogenase deficiency (SSADH deficiency) [MIM:271980]
P07225	PROS1	111	R	S	0.374611	0.607231	0.23262	Protein S deficiency (PROS1D) [MIM:612336]
P40692	MLH1	80	F	V	0.329934	0.56208	0.232146	Hereditary non-polyposis colorectal cancer type 2 (HNPCC2) [MIM:609310]
P08235	NR3C2	645	C	S	0.366401	0.59828	0.231878	Autosomal dominant pseudohypoaldosteronism type I (PHA1) [MIM:177735]
Q76LX8	ADAMTS13	1213	C	Y	0.455012	0.684404	0.229393	Congenital thrombotic thrombocytopenic purpura (TTP) [MIM:274150]
P54802	NAGLU	48	F	C	0.374591	0.60333	0.228738	Mucopolysaccharidosis type 3B (MPS3B) [MIM:252920]
P11310	ACADM	329	K	E	0.490535	0.71909	0.228555	Medium-chain acyl-CoA dehydrogenase deficiency (MCAD deficiency) [MIM:201450]
Q5H9T9	FSCB	262	T	R	0.493678	0.722138	0.22846	A breast cancer sample
Q99972	MYOC	208	D	E	0.358434	0.585213	0.226779	Primary open angle glaucoma type 1A (GLC1A) [MIM:137750]
P13569	CFTR	244	M	K	0.402307	0.62905	0.226743	Congenital bilateral absence of the vas deferens (CBAVD) [MIM:277180]
Q16512	PKN1	873	F	L	0.281839	0.508115	0.226276	A breast infiltrating ductal carcinoma sample
P04062	GBA	201	H	P	0.382469	0.606712	0.224242	Gaucher disease (GD) [MIM:230800]
O76090	BEST1	3	I	T	0.333705	0.557919	0.224214	Vitelliform macular dystrophy type 2 (VMD2) [MIM:153700]
P33076	CIITA	962	F	S	0.27656	0.500401	0.223841	Bare lymphocyte syndrome type 2 (BLS2) [MIM:209920]
P19544	WT1	392	F	L	0.45698	0.679096	0.222116	Frasier syndrome (FS) [MIM:136680]
P50416	CPT1A	316	R	G	0.388367	0.609729	0.221362	Carnitine palmitoyltransferase I deficiency (CPT-I deficiency) [MIM:255120]
P15289	ARSA	179	I	S	0.303514	0.524692	0.221178	Leukodystrophy metachromatic (MLD) [MIM:250100]
O15305	PMM2	241	C	S	0.481406	0.701212	0.219806	Congenital disorder of glycosylation type 1A (CDG1A) [MIM:212065]
P07954	FH	180	H	R	0.319438	0.538964	0.219526	Multiple cutaneous and uterine leiomyomata (MCUL1) [MIM:150800]
P00480	OTC	90	S	R	0.405445	0.624463	0.219018	Ornithine carbamoyltransferase deficiency (OTCD) [MIM:311250]
P51608	MECP2	284	K	E	0.32353	0.54245	0.21892	Mental retardation syndromic X-linked type 13 (MRXS13) [MIM:300055]
P02766	TTR	64	F	S	0.464321	0.682688	0.218368	Amyloidosis type 1 (AMYL1) [MIM:176300]
P54802	NAGLU	591	L	P	0.396195	0.613716	0.217521	Mucopolysaccharidosis type 3B (MPS3B) [MIM:252920]
O75445	USH2A	334	R	Q	0.320927	0.538389	0.217462	Usher syndrome type 2A (USH2A) [MIM:276901]
P35475	IDUA	218	L	P	0.484598	0.701424	0.216826	Mucopolysaccharidosis type 1H (MPS1H) [MIM:607014]
Q13315	ATM	2702	I	R	0.388713	0.605119	0.216406	Ataxia telangiectasia (AT) [MIM:208900]
Q14376	GALE	319	G	E	0.295121	0.511484	0.216363	Epimerase-deficiency galactosemia (EDG) [MIM:230350]
P04275	VWF	1665	V	E	0.453592	0.668396	0.214803	Various forms of von Willebrand disease (VWD) [MIM:193400, 277480]
P25445	FAS	255	N	D	0.454948	0.669598	0.214651	Squamous cell carcinoma
P26367	PAX6	87	I	R	0.479952	0.69383	0.213877	Aniridia type II (AN2) [MIM:106210]
P51649	ALDH5A1	176	G	R	0.33195	0.544776	0.212825	Succinate semialdehyde dehydrogenase deficiency (SSADH deficiency) [MIM:271980]
Q9Y6D9	MAD1L1	569	E	K	0.390489	0.602447	0.211959	A breast cancer cell line
O43602	DCX	141	N	D	0.381742	0.593057	0.211315	Lissencephaly X-linked type 1 (LISX1) [MIM:300067]
P09417	QDPR	14	L	P	0.346616	0.556751	0.210136	BH4-deficient hyperphenylalaninemia type C (HPABH4C) [MIM:261630]
P40337	VHL	164	Q	R	0.413368	0.622076	0.208708	Von Hippel-Lindau disease (VHLD) [MIM:193300]
Q13470	TNK1	339	R	K	0.417077	0.625681	0.208605	A lung adenocarcinoma sample
P12110	COL6A2	777	C	R	0.343001	0.551601	0.2086	Bethlem myopathy (BM) [MIM:158810]
P15313	ATP6V1B1	81	L	P	0.416536	0.624597	0.208061	Distal renal tubular acidosis with deafness (dRTA) [MIM:267300]
Q9NP60	IL1RAPL2	606	F	L	0.424019	0.631661	0.207642	A breast cancer sample
P30613	PKLR	331	D	E	0.497875	0.705467	0.207592	Pyruvate kinase deficiency of red cells (PKRD) [MIM:266200]
P04062	GBA	502	R	P	0.299064	0.504503	0.205439	Gaucher disease (GD) [MIM:230800]
P08603	CFH	915	C	S	0.354786	0.559925	0.205139	Hemolytic-uremic syndrome (HUS) [MIM:235400]
O60260	PARK2	328	G	E	0.385371	0.589301	0.203929	Parkinson disease (PD) [MIM:168600]
P51587	BRCA2	31	W	C	0.497213	0.700479	0.203265	Breast cancer (BC) [MIM:612555, 114480]
P05186	ALPL	189	D	E	0.41165	0.614494	0.202844	Hypophosphatasia adult type (hypophosphatasia) [MIM:146300]; Hypophosphatasia childhood (hypophosphatasia) [MIM:241510]; Hypophosphatasia infantile (hypophosphatasia) [MIM:241500]
P00480	OTC	345	Y	D	0.339427	0.542134	0.202707	Ornithine carbamoyltransferase deficiency (OTCD) [MIM:311250]
P11310	ACADM	244	C	R	0.308739	0.510875	0.202136	Medium-chain acyl-CoA dehydrogenase deficiency (MCAD deficiency) [MIM:201450]
Q13635	PTCH1	175	L	P	0.47635	0.678255	0.201905	Basal cell nevus syndrome (BCNS) [MIM:109400]
Q9NP58	ABCB6	69	R	G	0.408779	0.610534	0.201755	A breast cancer sample
P33897	ABCD1	503	L	P	0.387665	0.589226	0.20156	Adrenoleukodystrophy X-linked (X-ALD) [MIM:300100]
P07949	RET	893	F	L	0.356992	0.558521	0.201528	Hirschsprung disease (HSCR) [MIM:142623]
Q00604	NDP	69	C	S	0.397683	0.599151	0.201468	Norrie disease (ND) [MIM:310600]
Q9UHD2	TBK1	410	G	R	0.349057	0.549889	0.200832	A colorectal adenocarcinoma sample
Q16586	SGCA	173	L	P	0.320805	0.521075	0.20027	Limb-girdle muscular dystrophy type 2D (LGMD2D) [MIM:608099]
Q13315	ATM	2656	L	P	0.357301	0.556826	0.199525	Ataxia telangiectasia (AT) [MIM:208900]
P09417	QDPR	17	G	R	0.308993	0.508131	0.199138	BH4-deficient hyperphenylalaninemia type C (HPABH4C) [MIM:261630]
P05186	ALPL	71	R	P	0.304641	0.503519	0.198878	Hypophosphatasia adult type (hypophosphatasia) [MIM:146300]; Hypophosphatasia childhood (hypophosphatasia) [MIM:241510]; Hypophosphatasia infantile (hypophosphatasia) [MIM:241500]
P40692	MLH1	636	L	P	0.41491	0.613778	0.198868	Hereditary non-polyposis colorectal cancer type 2 (HNPCC2) [MIM:609310]
P07225	PROS1	526	L	S	0.478419	0.676841	0.198422	Protein S deficiency (PROS1D) [MIM:612336]
P16591	FER	460	W	C	0.46526	0.662242	0.196982	A lung small cell carcinoma sample
P60484	PTEN	155	Y	C	0.417854	0.61461	0.196757	Cowden disease (CD) [MIM:158350]
Q03426	MVK	171	G	R	0.395578	0.591324	0.195746	Hyperimmunoglobulinemia D and periodic fever syndrome (HIDS) [MIM:260920]
Q8NBP7	PCSK9	216	F	L	0.495407	0.690997	0.195591	Familial hypercholesterolemia 3 (FH3) [MIM:603776]
P02766	TTR	136	Y	S	0.423496	0.618876	0.19538	Amyloidosis type 1 (AMYL1) [MIM:176300]
O96017	CHEK2	476	T	K	0.420177	0.615277	0.1951	Prostate cancer
O95255	ABCC6	1303	A	P	0.451541	0.646594	0.195053	Pseudoxanthoma elasticum (PXE) [MIM:264800]
Q8WZ42	TTN	23551	E	Q	0.315708	0.510242	0.194534	A gastric adenocarcinoma sample
Q99502	EYA1	583	L	P	0.417794	0.611795	0.194001	Branchiootorenal syndrome type 1 (BOR1) [MIM:113650]
P08397	HMBS	34	Q	P	0.39811	0.591997	0.193887	Acute intermittent porphyria (AIP) [MIM:176000]
P55000	SLURP1	99	C	Y	0.310299	0.504071	0.193772	Mal de Meleda (MDM) [MIM:248300]
Q9C0K7	STRADB	155	G	E	0.31924	0.512952	0.193712	A metastatic melanoma sample
P21359	NF1	1204	R	G	0.425377	0.61897	0.193593	Type 1 neurofibromatosis (NF1) [MIM:162200]
Q9UHN1	POLG2	451	G	E	0.445972	0.638206	0.192234	Progressive external ophthalmoplegia with mitochondrial DNA deletions autosomal dominant type 4 (PEOA4) [MIM:610131]
P20807	CAPN3	222	G	R	0.332629	0.524144	0.191514	Limb-girdle muscular dystrophy type 2A (LGMD2A) [MIM:253600]
P08603	CFH	893	H	R	0.496234	0.687373	0.191139	Hemolytic-uremic syndrome (HUS) [MIM:235400]
P21359	NF1	763	L	P	0.49932	0.690197	0.190877	Type 1 neurofibromatosis (NF1) [MIM:162200]
P55000	SLURP1	77	C	R	0.436763	0.626775	0.190012	Mal de Meleda (MDM) [MIM:248300]
O75916	RGS9	299	W	R	0.371392	0.560931	0.18954	Prolonged electroretinal response suppression (PERRS) [MIM:608415]
O60880	SH2D1A	31	L	P	0.335518	0.52424	0.188722	Lymphoproliferative syndrome X-linked type 1 (XLP1) [MIM:308240]
P01130	LDLR	302	C	W	0.315258	0.503766	0.188509	Familial hypercholesterolemia (FH) [MIM:143890]
P06132	UROD	318	G	R	0.395566	0.58262	0.187054	Familial porphyria cutanea tarda (FPCT) [MIM:176100]
P46019	PHKA2	189	K	E	0.393974	0.576833	0.182859	Glycogen storage disease type 9A (GSD9A) [MIM:306000]
P55084	HADHB	121	L	P	0.413652	0.593936	0.180284	Trifunctional protein deficiency (TFP deficiency) [MIM:609015]
Q12768	KIAA0196	471	N	D	0.399289	0.578883	0.179594	Spastic paraplegia autosomal dominant type 8 (SPG8) [MIM:603563]
P23468	PTPRD	28	R	Q	0.344534	0.524039	0.179505	A colorectal cancer sample
Q92947	GCDH	407	L	P	0.371444	0.550807	0.179363	Glutaric aciduria type 1 (GA1) [MIM:231670]
Q9H2C0	GAN	51	A	P	0.400137	0.579007	0.17887	Giant axonal neuropathy (GAN) [MIM:256850]
P02766	TTR	144	N	S	0.412395	0.590649	0.178254	Amyloidosis type 1 (AMYL1) [MIM:176300]
Q96RP9	GFM1	496	M	R	0.494133	0.672147	0.178014	Combined oxidative phosphorylation deficiency type 1 (COXPD1) [MIM:609060]
P07225	PROS1	664	H	P	0.334095	0.510586	0.176491	Protein S deficiency (PROS1D) [MIM:612336]
O14582	TRAPPC2	130	V	D	0.332716	0.509082	0.176366	Spondyloepiphyseal dysplasia tarda (SEDT) [MIM:313400]
P06280	GLA	358	E	K	0.358772	0.534963	0.176191	Fabry disease (FD) [MIM:301500]
P53634	CTSC	272	R	P	0.429507	0.605631	0.176124	Papillon-Lefevre syndrome (PLS) [MIM:245000]
O15118	NPC1	1023	V	G	0.378274	0.55428	0.176005	Niemann-Pick disease type C1 (NPC1) [MIM:257220]
Q04671	OCA2	290	R	G	0.412642	0.587937	0.175295	Oculocutaneous albinism type 2 (OCA2) [MIM:203200]
P16473	TSHR	41	C	S	0.415824	0.591067	0.175243	Congenital hypothyroidism non-goitrous type 1 (CHNG1) [MIM:275200]
Q14353	GAMT	54	A	P	0.429126	0.60336	0.174234	Guanidinoacetate methyltransferase deficiency (GAMT deficiency) [MIM:612736]
P61457	PCBD1	82	C	R	0.332076	0.505951	0.173876	Hyperphenylalaninemia with primapterinuria (hyperphenylalaninemia) [MIM:264070]
P00748	F12	372	R	P	0.473447	0.646823	0.173376	Factor XII deficiency (FA12D) [MIM:234000]
P42702	LIFR	1068	F	L	0.450172	0.622789	0.172617	A colorectal cancer sample
P22033	MUT	291	G	E	0.384776	0.557301	0.172525	Methylmalonic aciduria type mut (MMAM) [MIM:251000]
P40939	HADHA	282	V	D	0.367795	0.539778	0.171983	Trifunctional protein deficiency (TFP deficiency) [MIM:609015]
P13569	CFTR	558	L	S	0.401833	0.573167	0.171334	Cystic fibrosis (CF) [MIM:219700]
Q6VVB1	NHLRC1	26	C	S	0.401879	0.573201	0.171322	Progressive myoclonic epilepsy type 2 (EPM2) [MIM:254780]
P15848	ARSB	405	C	Y	0.354029	0.524902	0.170874	Mucopolysaccharidosis type 6 (MPS6) [MIM:253200]
Q92947	GCDH	128	R	G	0.432744	0.603179	0.170435	Glutaric aciduria type 1 (GA1) [MIM:231670]
P08397	HMBS	92	L	P	0.352208	0.522551	0.170343	Acute intermittent porphyria (AIP) [MIM:176000]
P43246	MSH2	187	L	P	0.367662	0.537857	0.170195	Hereditary non-polyposis colorectal cancer type 1 (HNPCC1) [MIM:120435]
P15289	ARSA	181	L	Q	0.443489	0.613103	0.169614	Leukodystrophy metachromatic (MLD) [MIM:250100]
P13645	KRT10	160	Y	S	0.465332	0.634884	0.169552	Bullous congenital ichthyosiform erythroderma (BCIE) [MIM:113800]
P17813	ENG	8	L	P	0.413083	0.582628	0.169545	Hereditary hemorrhagic telangiectasia type 1 (HHT1) [MIM:187300, 108010]
Q92574	TSC1	500	R	Q	0.453426	0.621367	0.167941	Tuberous sclerosis complex (TSC) [MIM:191100]
O75027	ABCB7	400	I	M	0.384638	0.552018	0.16738	X-linked sideroblastic anemia with ataxia (ASAT) [MIM:301310]
Q92574	TSC1	72	L	P	0.408414	0.574748	0.166335	Tuberous sclerosis complex (TSC) [MIM:191100]
Q9NZC9	SMARCAL1	764	R	Q	0.481247	0.6475	0.166253	Schimke immuno-osseous dysplasia (SIOD) [MIM:242900]
Q16280	CNGA2	97	R	H	0.458083	0.623275	0.165192	A breast cancer sample
P22557	ALAS2	476	I	N	0.4235	0.588597	0.165097	Anemia sideroblastic X-linked (XLSA) [MIM:300751]
P30613	PKLR	111	G	R	0.405648	0.568483	0.162835	Pyruvate kinase deficiency of red cells (PKRD) [MIM:266200]
P17813	ENG	306	L	P	0.490564	0.652521	0.161957	Hereditary hemorrhagic telangiectasia type 1 (HHT1) [MIM:187300, 108010]
Q9UBP0	SPAST	534	L	P	0.492554	0.653414	0.16086	Spastic paraplegia autosomal dominant type 4 (SPG4) [MIM:182601]
Q06187	BTK	652	L	P	0.452637	0.613096	0.160459	X-linked agammaglobulinemia (XLA) [MIM:300755]
P35520	CBS	355	A	P	0.39891	0.559174	0.160265	Cystathionine beta-synthase deficiency (CBSD) [MIM:236200]
Q92947	GCDH	283	L	P	0.40279	0.562303	0.159513	Glutaric aciduria type 1 (GA1) [MIM:231670]
Q9BXM7	PINK1	168	A	P	0.374781	0.533884	0.159103	Autosomal recessive early-onset Parkinson disease 6 (PARK6) [MIM:605909, 168600]
O14773	TPP1	77	G	R	0.458499	0.617287	0.158788	Classical late-infantile neuronal ceroid lipofuscinosis (LINCL) [MIM:204500]
Q96RK4	BBS4	351	L	R	0.482115	0.640424	0.158308	Bardet-Biedl syndrome type 4 (BBS4) [MIM:209900]
P06400	RB1	673	H	P	0.427609	0.585271	0.157663	Childhood cancer retinoblastoma (RB) [MIM:180200]
P33897	ABCD1	389	R	G	0.415919	0.572695	0.156777	Adrenoleukodystrophy X-linked (X-ALD) [MIM:300100]
Q9Y2L5	KIAA1012	537	R	Q	0.354021	0.510495	0.156475	A breast cancer sample
P35557	GCK	257	W	R	0.389873	0.545945	0.156072	Maturity onset diabetes of the young type 2 (MODY2) [MIM:125851]
Q13936	CACNA1C	406	G	R	0.466402	0.622267	0.155865	Timothy syndrome (TS) [MIM:601005]
P39019	RPS19	64	L	P	0.393903	0.549582	0.155678	Diamond-Blackfan anemia type 1 (DBA1) [MIM:105650]
P05186	ALPL	235	E	G	0.355272	0.509844	0.154572	Hypophosphatasia adult type (hypophosphatasia) [MIM:146300]; Hypophosphatasia childhood (hypophosphatasia) [MIM:241510]; Hypophosphatasia infantile (hypophosphatasia) [MIM:241500]
O15118	NPC1	1016	H	R	0.442678	0.595924	0.153246	Niemann-Pick disease type C1 (NPC1) [MIM:257220]
Q99836	MYD88	93	L	P	0.408632	0.561433	0.152801	MYD88 deficiency (MYD88D) [MIM:612260]
P20933	AGA	135	F	S	0.355428	0.506306	0.150879	Aspartylglucosaminuria (AGU) [MIM:208400]
P43026	GDF5	441	L	P	0.356521	0.507096	0.150575	Brachydactyly type A2 (BDA2) [MIM:112600]; Du Pan syndrome [MIM:228900]
Q9GZX3	CHST6	42	H	Y	0.4074	0.557406	0.150006	Macular corneal dystrophy (MCD) [MIM:217800]
P12694	BCKDHA	409	F	C	0.457579	0.606768	0.149188	Maple syrup urine disease type IA (MSUD1A) [MIM:248600]
P49815	TSC2	1329	R	H	0.406356	0.554009	0.147653	Tuberous sclerosis complex (TSC) [MIM:191100]
P15289	ARSA	428	L	P	0.437585	0.582264	0.144679	Leukodystrophy metachromatic (MLD) [MIM:250100]
P11387	TOP1	326	K	R	0.461781	0.606321	0.14454	Breast cancer
P04062	GBA	200	I	S	0.418521	0.562021	0.1435	Gaucher disease (GD) [MIM:230800]
P60484	PTEN	170	S	R	0.437733	0.580953	0.143221	Bannayan-Zonana syndrome (BZS) [MIM:153480]
O14939	PLD2	807	Q	E	0.407666	0.550762	0.143097	A breast cancer sample
O00255	MEN1	228	L	P	0.358634	0.500635	0.142001	Familial multiple endocrine neoplasia type I (MEN1) [MIM:131100]
P17405	SMPD1	242	G	R	0.377782	0.51945	0.141668	Niemann-Pick disease type B (NPB) [MIM:607616]
Q06187	BTK	370	I	M	0.438678	0.579368	0.14069	X-linked agammaglobulinemia (XLA) [MIM:300755]
P30044	PRDX5	157	F	L	0.395199	0.533666	0.138467	A breast cancer sample
O14773	TPP1	287	I	N	0.40093	0.53891	0.137979	Classical late-infantile neuronal ceroid lipofuscinosis (LINCL) [MIM:204500]
O60832	DKC1	36	F	V	0.403722	0.541044	0.137322	Dyskeratosis congenita X-linked recessive (XDKC) [MIM:305000]
P05166	PCCB	153	A	P	0.369205	0.505552	0.136347	Propionic acidemia type II (PA-2) [MIM:606054]
P40337	VHL	188	L	P	0.407579	0.542338	0.13476	Von Hippel-Lindau disease (VHLD) [MIM:193300]
Q9Y6D9	MAD1L1	572	R	H	0.458097	0.592304	0.134207	A cancer cell line
P30518	AVPR2	105	F	V	0.405464	0.539507	0.134043	Diabetes insipidus nephrogenic X-linked (XNDI) [MIM:304800]
P35520	CBS	154	L	Q	0.478201	0.611828	0.133627	Cystathionine beta-synthase deficiency (CBSD) [MIM:236200]
P13645	KRT10	439	K	E	0.436466	0.570074	0.133609	Bullous congenital ichthyosiform erythroderma (BCIE) [MIM:113800]
O95140	MFN2	76	L	P	0.479792	0.613375	0.133583	Charcot-Marie-Tooth disease type 2A2 (CMT2A2) [MIM:609260]
P07359	GP1BA	145	L	P	0.413997	0.546641	0.132645	Bernard-Soulier syndrome (BSS) [MIM:231200]
P13645	KRT10	160	Y	N	0.465332	0.59779	0.132458	Bullous congenital ichthyosiform erythroderma (BCIE) [MIM:113800]
P08236	GUSB	38	C	G	0.440689	0.571517	0.130828	Mucopolysaccharidosis type 7 (MPS7) [MIM:253220]
P40692	MLH1	77	C	R	0.41114	0.54133	0.13019	Hereditary non-polyposis colorectal cancer type 2 (HNPCC2) [MIM:609310]
P54098	POLG	3	R	P	0.473836	0.603651	0.129816	Progressive external ophthalmoplegia with mitochondrial DNA deletions autosomal recessive (PEOB) [MIM:258450]
P11161	EGR2	268	I	N	0.428063	0.557636	0.129573	Congenital hypomyelination neuropathy (CHN) [MIM:605253]
P13942	COL11A2	808	G	E	0.443078	0.572184	0.129106	Non-syndromic sensorineural deafness autosomal dominant type 13 (DFNA13) [MIM:601868]
P13645	KRT10	160	Y	D	0.465332	0.592375	0.127043	Bullous congenital ichthyosiform erythroderma (BCIE) [MIM:113800]
P21359	NF1	549	L	P	0.490954	0.617852	0.126899	Type 1 neurofibromatosis (NF1) [MIM:162200]
Q9BYI3	FAM126A	53	L	P	0.43857	0.564824	0.126254	Leukodystrophy hypomyelinating type 5 (HLD5) [MIM:610532]
Q99497	PARK7	166	L	P	0.482336	0.608559	0.126223	Autosomal recessive early-onset Parkinson disease 7 (PARK7) [MIM:606324, 168600]
Q16678	CYP1B1	466	G	D	0.40099	0.52717	0.12618	Primary congenital glaucoma type 3A (GLC3A) [MIM:231300]
P30613	PKLR	393	N	K	0.439639	0.565725	0.126086	Pyruvate kinase deficiency of red cells (PKRD) [MIM:266200]
P05062	ALDOB	284	L	P	0.403752	0.529422	0.12567	Hereditary fructose intolerance (HFI) [MIM:229600]
P51688	SGSH	146	L	P	0.385293	0.510686	0.125393	Mucopolysaccharidosis type 3A (MPS3A) [MIM:252900]
Q5GFL6	VWA2	137	L	R	0.496874	0.621274	0.1244	A colorectal cancer sample
Q9H792	SGK269	611	H	Q	0.456381	0.580692	0.124311	A bladder carcinoma NOS sample
P08514	ITGA2B	86	L	P	0.429344	0.553144	0.1238	Glanzmann thrombasthenia (GT) [MIM:273800]
P06400	RB1	185	I	T	0.443164	0.56696	0.123796	Childhood cancer retinoblastoma (RB) [MIM:180200]
O43175	PHGDH	490	V	M	0.446143	0.569017	0.122873	Phosphoglycerate dehydrogenase deficiency (PHGDH deficiency) [MIM:601815]
O15305	PMM2	144	F	L	0.467747	0.590476	0.122728	Congenital disorder of glycosylation type 1A (CDG1A) [MIM:212065]
P04062	GBA	85	G	E	0.381998	0.504494	0.122496	Gaucher disease (GD) [MIM:230800]
Q9Y3A5	SBDS	87	I	S	0.395509	0.517801	0.122292	Shwachman-Diamond syndrome (SDS) [MIM:260400]
P00740	F9	407	C	S	0.415227	0.537347	0.122121	Recessive X-linked hemophilia B (HEMB) [MIM:306900]
P08514	ITGA2B	847	L	P	0.453164	0.574484	0.12132	Glanzmann thrombasthenia (GT) [MIM:273800]
Q8NBK3	SUMF1	348	A	P	0.403743	0.524828	0.121085	Multiple sulfatase deficiency (MSD) [MIM:272200]
Q92838	EDA	69	R	L	0.472789	0.593018	0.120229	Ectodermal dysplasia, type 1 (ED1) [MIM:305100]
Q07889	SOS1	550	L	P	0.39179	0.511744	0.119954	Noonan syndrome type 4 (NS4) [MIM:610733]
P02787	TF	477	A	P	0.392173	0.511819	0.119646	Atransferrinemia (ATRAF) [MIM:209300]
P40337	VHL	178	L	P	0.459281	0.576904	0.117623	Von Hippel-Lindau disease (VHLD) [MIM:193300]
Q03692	COL10A1	653	Q	P	0.38522	0.502631	0.117412	Schmid type metaphyseal chondrodysplasia (SMCD) [MIM:156500]
Q7LGC8	CHST3	259	L	P	0.452834	0.570156	0.117321	Spondyloepiphyseal dysplasia Omani type (SED Omani type) [MIM:608637]
P19438	TNFRSF1A	117	C	R	0.394344	0.511174	0.116829	Familial hibernian fever (FHF) [MIM:142680]
P05155	SERPING1	130	C	Y	0.454757	0.570413	0.115656	Hereditary angioedema (HAE) [MIM:106100]
Q9UBP0	SPAST	460	R	L	0.490072	0.604998	0.114927	Spastic paraplegia autosomal dominant type 4 (SPG4) [MIM:182601]
P22304	IDS	478	D	G	0.491113	0.606011	0.114898	Mucopolysaccharidosis type 2 (MPS2) [MIM:309900]
P41180	CASR	557	G	E	0.487938	0.60274	0.114802	Familial hypocalciuric hypercalcemia type 1 (FHH) [MIM:145980]
P05186	ALPL	297	Y	D	0.46298	0.57762	0.11464	Hypophosphatasia adult type (hypophosphatasia) [MIM:146300]; Hypophosphatasia childhood (hypophosphatasia) [MIM:241510]; Hypophosphatasia infantile (hypophosphatasia) [MIM:241500]
P05166	PCCB	519	L	P	0.490053	0.604252	0.114199	Propionic acidemia type II (PA-2) [MIM:606054]
P12644	BMP4	162	R	Q	0.399574	0.51374	0.114166	Non-syndromic orofacial cleft type 11 (OFC11) [MIM:600625]
P51688	SGSH	40	Y	N	0.395335	0.507575	0.11224	Mucopolysaccharidosis type 3A (MPS3A) [MIM:252900]
P13645	KRT10	161	L	S	0.449964	0.562171	0.112208	Bullous congenital ichthyosiform erythroderma (BCIE) [MIM:113800]
Q92698	RAD54L	444	V	E	0.422507	0.534258	0.111751	Lymphoma
Q9BQT9	CLSTN3	874	H	Y	0.416896	0.528559	0.111663	A colorectal cancer sample
Q9Y6D9	MAD1L1	558	R	H	0.427979	0.539639	0.11166	A cancer cell line
P51587	BRCA2	1106	S	R	0.45934	0.570908	0.111568	Breast cancer (BC) [MIM:612555, 114480]
O43520	ATP8B1	853	F	S	0.404471	0.51595	0.111479	Progressive familial intrahepatic cholestasis type 1 (PFIC1) [MIM:211600]
P49638	TTPA	246	G	R	0.455791	0.566866	0.111075	Ataxia with isolated vitamin E deficiency (AVED) [MIM:277460]
Q05066	SRY	90	I	M	0.47851	0.588147	0.109638	Gonadal dysgenesis XY female type (GDXY) [MIM:306100]; True hermaphroditism [MIM:235600]
P43246	MSH2	639	H	R	0.401183	0.51047	0.109287	Hereditary non-polyposis colorectal cancer type 1 (HNPCC1) [MIM:120435]
Q16854	DGUOK	250	L	S	0.456686	0.565356	0.10867	Hepatocerebral mitochondrial DNA depletion syndrome (MDS) [MIM:251880]
P35575	G6PC	341	I	N	0.467291	0.574305	0.107014	Glycogen storage disease type 1A (GSD1A) [MIM:232200]
P31785	IL2RG	144	Q	P	0.426576	0.533343	0.106767	X-linked severe combined immunodeficiency (XSCID) [MIM:300400]
Q9H6K4	OPA3	105	Q	E	0.436955	0.543267	0.106313	Optic atrophy type 3 (OPA3) [MIM:165300]
O15305	PMM2	229	Y	S	0.416442	0.522743	0.106301	Congenital disorder of glycosylation type 1A (CDG1A) [MIM:212065]
O95718	ESRRB	320	L	P	0.419781	0.525465	0.105684	Non-syndromic sensorineural deafness autosomal recessive type 35 (DFNB35) [MIM:608565]
P60891	PRPS1	114	N	S	0.402789	0.50787	0.10508	Phosphoribosylpyrophosphate synthetase superactivity (PRPS1 superactivity) [MIM:300661]
Q13873	BMPR2	483	C	R	0.428614	0.533661	0.105046	Primary pulmonary hypertension (PPH1) [MIM:178600]
Q9Y6D9	MAD1L1	556	R	H	0.426683	0.531584	0.104901	One individual with lung cancer
P18074	ERCC2	511	R	Q	0.414507	0.519247	0.10474	Xeroderma pigmentosum complementation group D (XP-D) [MIM:278730]
P19544	WT1	355	C	G	0.480578	0.584733	0.104155	Wilms tumor 1 (WT1) [MIM:194070]
P78562	PHEX	746	C	W	0.422217	0.525865	0.103648	X-linked hypophosphatemic rickets (HYP) [MIM:307800]
P01008	SERPINC1	302	L	P	0.413666	0.517193	0.103527	Antithrombin-III deficiency (AT3D) [MIM:107300]
Q92574	TSC1	216	F	L	0.410066	0.51314	0.103075	A bladder tumor
Q13873	BMPR2	485	D	G	0.414782	0.517684	0.102902	Primary pulmonary hypertension (PPH1) [MIM:178600]
Q9UHR6	ZNHIT2	59	A	P	0.467094	0.56793	0.100836	A breast cancer sample
P40692	MLH1	63	D	E	0.401022	0.501337	0.100315	Hereditary non-polyposis colorectal cancer type 2 (HNPCC2) [MIM:609310]
Q8WXF7	ATL1	247	H	P	0.494919	0.594697	0.0997776	Spastic paraplegia autosomal dominant type 3 (SPG3) [MIM:182600]
Q6N021	TET2	1318	E	G	0.435646	0.534348	0.098702	A chronic myelomonocytic leukemia sample
P26367	PAX6	33	A	P	0.441852	0.540294	0.0984427	Aniridia type II (AN2) [MIM:106210]
P37023	ACVRL1	67	R	Q	0.475635	0.57315	0.0975146	Hereditary hemorrhagic telangiectasia type 2 (HHT2) [MIM:600376]
Q9Y2X9	ZNF281	527	I	T	0.434117	0.531098	0.0969815	A breast cancer sample
O14773	TPP1	278	Q	P	0.461605	0.558331	0.0967257	Classical late-infantile neuronal ceroid lipofuscinosis (LINCL) [MIM:204500]
P08603	CFH	1076	Q	E	0.431631	0.527209	0.0955783	Complement factor H deficiency (CFH deficiency) [MIM:609814]
Q99698	LYST	1999	V	D	0.457835	0.553383	0.0955476	Chediak-Higashi syndrome (CHS) [MIM:214500]
P22033	MUT	370	T	P	0.42225	0.516185	0.0939353	Methylmalonic aciduria type mut (MMAM) [MIM:251000]
Q04656	ATP7A	1255	G	R	0.435329	0.528899	0.0935698	Menkes disease (MNKD) [MIM:309400]
Q96CV9	OPTN	103	E	D	0.414179	0.507254	0.0930745	Primary open angle glaucoma type 1E (GLC1E) [MIM:137760]
O43933	PEX1	1237	A	E	0.456429	0.549476	0.0930472	Peroxisome biogenesis disorder complementation group 1 (PBD-CG1) [MIM:602136]
P22033	MUT	535	A	P	0.456651	0.548347	0.0916961	Methylmalonic aciduria type mut (MMAM) [MIM:251000]
Q30201	HFE	295	V	A	0.416541	0.507954	0.0914133	Hereditary hemochromatosis (HH) [MIM:235200]
P37173	TGFBR2	308	L	P	0.489253	0.580491	0.0912386	Loeys-Dietz syndrome type 2B (LDS2B) [MIM:610380]
Q8TDN2	KCNV2	126	L	Q	0.498848	0.589645	0.0907964	Cone dystrophy retinal type 3B (RCD3B) [MIM:610356]
P51688	SGSH	235	D	N	0.423933	0.514655	0.0907222	Mucopolysaccharidosis type 3A (MPS3A) [MIM:252900]
P52952	NKX2-5	161	R	P	0.431216	0.521168	0.0899523	Congenital hypothyroidism non-goitrous type 5 (CHNG5) [MIM:225250]
Q6ZRC1	C4orf50	150	A	P	0.490768	0.580348	0.0895799	A breast cancer sample
Q9NTW7	ZFP64	609	K	N	0.490096	0.577684	0.0875876	A breast cancer sample
P35713	SOX18	104	A	P	0.477337	0.563919	0.0865824	Hypotrichosis-lymphedema-telangiectasia syndrome (HLTS) [MIM:607823]
P26439	HSD3B2	245	A	P	0.444876	0.530851	0.0859757	Adrenal hyperplasia type 2 (AH2) [MIM:201810]
P20823	HNF1A	12	L	H	0.459171	0.541818	0.082647	Maturity onset diabetes of the young type 3 (MODY3) [MIM:600496]
P78504	JAG1	37	L	S	0.419832	0.502369	0.082537	Alagille syndrome type 1 (ALGS1) [MIM:118450]
O95255	ABCC6	1302	G	R	0.432567	0.513872	0.081305	Pseudoxanthoma elasticum (PXE) [MIM:264800]
P20823	HNF1A	165	W	C	0.498946	0.578995	0.080049	A hepatocellular carcinoma sample
P40692	MLH1	662	T	P	0.442774	0.52274	0.0799664	Hereditary non-polyposis colorectal cancer type 2 (HNPCC2) [MIM:609310]
P01130	LDLR	416	R	Q	0.489379	0.56882	0.0794406	Familial hypercholesterolemia (FH) [MIM:143890]
O00628	PEX7	14	T	P	0.454907	0.534107	0.0792003	Refsum disease (RD) [MIM:266500]
P22304	IDS	264	Y	N	0.42268	0.501725	0.0790452	Mucopolysaccharidosis type 2 (MPS2) [MIM:309900]
O15232	MATN3	218	Y	N	0.482729	0.561371	0.0786425	Multiple epiphyseal dysplasia type 5 (EDM5) [MIM:607078]
P04062	GBA	196	K	Q	0.491242	0.569684	0.0784426	Gaucher disease (GD) [MIM:230800]
O43405	COCH	109	I	N	0.427269	0.505547	0.0782781	Non-syndromic sensorineural deafness autosomal dominant type 9 (DFNA9) [MIM:601369]
Q15582	TGFBI	555	R	Q	0.472824	0.549885	0.0770609	Corneal dystrophy Thiel-Behnke type (CDTB) [MIM:602082]
P00740	F9	424	F	V	0.446635	0.523434	0.0767992	Recessive X-linked hemophilia B (HEMB) [MIM:306900]
P00813	ADA	142	R	Q	0.443681	0.520027	0.076346	Severe combined immunodeficiency autosomal recessive T-cell-negative/B-cell-negative/NK-cell-negative due to adenosine deaminase deficiency (ADASCID) [MIM:102700]
P17661	DES	389	Q	P	0.497325	0.57194	0.0746151	Desmin-related cardio-skeletal myopathy (CSM) [MIM:601419]
Q92947	GCDH	403	H	R	0.459644	0.534096	0.0744519	Glutaric aciduria type 1 (GA1) [MIM:231670]
P48643	CCT5	147	H	R	0.482285	0.555295	0.0730098	Autosomal recessive sensory neuropathy with spastic paraplegia [MIM:256840]
Q8NI22	MCFD2	136	I	T	0.441687	0.514585	0.0728986	Factor V and factor VIII combined deficiency (F5F8D) [MIM:227300]
P52952	NKX2-5	22	Q	P	0.488529	0.560743	0.0722141	Atrial septal defect with atrioventricular conduction defects (ASD-AVCD) [MIM:108900]
Q9GZX3	CHST6	358	Y	D	0.447569	0.519114	0.071545	Macular corneal dystrophy (MCD) [MIM:217800]
P04062	GBA	235	S	P	0.457931	0.529049	0.0711182	Gaucher disease (GD) [MIM:230800]
P00480	OTC	126	D	G	0.497767	0.568852	0.0710841	Ornithine carbamoyltransferase deficiency (OTCD) [MIM:311250]
P33897	ABCD1	544	Q	R	0.440222	0.51051	0.0702881	Adrenoleukodystrophy X-linked (X-ALD) [MIM:300100]
Q9Y6K9	IKBKG	227	L	P	0.497375	0.565861	0.068486	Ectodermal dysplasia anhidrotic with immunodeficiency X-linked (EDAXID) [MIM:300291]
Q9NPJ1	MKKS	181	A	P	0.461121	0.529284	0.0681629	Bardet-Biedl syndrome type 6 (BBS6) [MIM:209900]
Q13873	BMPR2	491	R	Q	0.472511	0.540157	0.0676466	Primary pulmonary hypertension (PPH1) [MIM:178600]
O75251	NDUFS7	122	V	M	0.481033	0.548125	0.0670918	Leigh syndrome (LS) [MIM:256000]
P13569	CFTR	551	G	S	0.462171	0.527658	0.0654869	Cystic fibrosis (CF) [MIM:219700]
P55017	SLC12A3	69	H	N	0.456788	0.522165	0.0653773	Gitelman syndrome (GS) [MIM:263800]
P13645	KRT10	442	L	Q	0.491753	0.556011	0.0642579	Bullous congenital ichthyosiform erythroderma (BCIE) [MIM:113800]
O75923	DYSF	1349	L	V	0.450878	0.513303	0.0624256	A breast cancer sample
P40337	VHL	178	L	Q	0.459281	0.521492	0.0622113	Von Hippel-Lindau disease (VHLD) [MIM:193300]
P20807	CAPN3	354	V	G	0.495712	0.557787	0.0620749	Limb-girdle muscular dystrophy type 2A (LGMD2A) [MIM:253600]
P12830	CDH1	473	V	D	0.460818	0.522808	0.0619899	Diffuse gastric cancer
P08686	CYP21A2	281	V	G	0.486738	0.548402	0.0616648	Adrenal hyperplasia type 3 (AH3) [MIM:201910]
Q969F8	KISS1R	386	R	P	0.476718	0.538281	0.0615633	Central precocious puberty [MIM:176400]
P21817	RYR1	403	I	M	0.47694	0.535396	0.058456	Malignant hyperthermia susceptibility type 1 (MHS1) [MIM:145600]; Central core disease of muscle (CCD) [MIM:117000]
Q969F8	KISS1R	148	L	S	0.476428	0.533353	0.0569252	Idiopathic hypogonadotropic hypogonadism (IHH) [MIM:146110]
P17661	DES	357	A	P	0.474313	0.531038	0.0567248	Desmin-related cardio-skeletal myopathy (CSM) [MIM:601419]
O95140	MFN2	280	R	H	0.446504	0.502666	0.0561619	Charcot-Marie-Tooth disease type 2A2 (CMT2A2) [MIM:609260]
P13569	CFTR	553	R	Q	0.472536	0.527173	0.0546375	Cystic fibrosis (CF) [MIM:219700]
P08397	HMBS	222	V	M	0.474134	0.528627	0.0544935	Acute intermittent porphyria (AIP) [MIM:176000]
P05186	ALPL	423	V	A	0.494734	0.547341	0.0526069	Hypophosphatasia adult type (hypophosphatasia) [MIM:146300]; Hypophosphatasia childhood (hypophosphatasia) [MIM:241510]; Hypophosphatasia infantile (hypophosphatasia) [MIM:241500]
O43520	ATP8B1	688	D	G	0.45818	0.51031	0.0521298	Progressive familial intrahepatic cholestasis type 1 (PFIC1) [MIM:211600]
P35914	HMGCL	48	K	N	0.483456	0.535073	0.0516172	3-hydroxy-3-methylglutaryl-CoA lyase deficiency (HMGCLD) [MIM:246450]
P30613	PKLR	331	D	N	0.497875	0.548311	0.0504357	Pyruvate kinase deficiency of red cells (PKRD) [MIM:266200]
Q9UM01	SLC7A7	489	S	P	0.482643	0.531996	0.0493532	Lysinuric protein intolerance (LPI) [MIM:222700]
P21439	ABCB4	535	G	D	0.479713	0.525969	0.046256	Progressive familial intrahepatic cholestasis type 3 (PFIC3) [MIM:602347]
P23352	KAL1	304	N	S	0.462743	0.508252	0.0455086	Kallmann syndrome type 1 (KAL1) [MIM:308700]
P51688	SGSH	74	R	H	0.495221	0.54047	0.0452497	Mucopolysaccharidosis type 3A (MPS3A) [MIM:252900]
O15305	PMM2	223	D	N	0.491238	0.536354	0.045116	Congenital disorder of glycosylation type 1A (CDG1A) [MIM:212065]
P35520	CBS	371	V	M	0.476044	0.519979	0.043935	Cystathionine beta-synthase deficiency (CBSD) [MIM:236200]
Q8WZ42	TTN	18835	V	A	0.456742	0.500498	0.0437561	A breast infiltrating ductal carcinoma sample
P06744	GPI	20	H	P	0.463053	0.505652	0.0425991	Hereditary nonspherocytic hemolytic anemia (HA) [MIM:172400]
P31785	IL2RG	293	L	Q	0.472779	0.514793	0.0420134	X-linked combined immunodeficiency (XCID) [MIM:312863]
P00492	HPRT1	53	V	M	0.493478	0.535235	0.0417574	Gout [MIM:300323]
Q9UNS1	TIMELESS	429	A	D	0.496848	0.538167	0.0413183	A breast cancer sample
P37023	ACVRL1	179	D	A	0.496095	0.537362	0.0412671	Hereditary hemorrhagic telangiectasia type 2 (HHT2) [MIM:600376]
P26367	PAX6	26	R	G	0.488827	0.530074	0.0412469	Peters anomaly [MIM:604229]
Q6ZVN8	HFE2	85	S	P	0.480333	0.520887	0.040554	Hemochromatosis type 2A (HFE2A) [MIM:602390]
Q06124	PTPN11	308	N	S	0.466618	0.505782	0.0391639	Noonan syndrome 1 (NS1) [MIM:163950]; Noonan-like syndrome [MIM:163955]
Q06187	BTK	61	I	N	0.483735	0.522347	0.038612	X-linked agammaglobulinemia (XLA) [MIM:300755]
P50747	HLCS	550	V	M	0.478294	0.516678	0.0383842	Holocarboxylase synthetase deficiency (HLCS deficiency) [MIM:253270]
Q9UBP0	SPAST	460	R	C	0.490072	0.527674	0.0376026	Spastic paraplegia autosomal dominant type 4 (SPG4) [MIM:182601]
P55268	LAMB2	1380	N	K	0.481014	0.518432	0.0374174	Congenital nephrotic syndrome [MIM:609049]
P00492	HPRT1	53	V	A	0.493478	0.53063	0.0371523	Gout [MIM:300323]
P08236	GUSB	435	R	P	0.483133	0.51997	0.0368367	Mucopolysaccharidosis type 7 (MPS7) [MIM:253220]
Q8WZ42	TTN	23515	A	S	0.486466	0.520027	0.0335604	A lung squamous cell carcinoma sample
P26367	PAX6	87	I	K	0.479952	0.511756	0.031804	Aniridia type II (AN2) [MIM:106210]
P46934	NEDD4	308	Y	H	0.492893	0.524257	0.031364	A breast cancer sample
Q9NZC7	WWOX	111	T	S	0.479982	0.508329	0.0283476	A Burkitt lymphoma cell line
Q05066	SRY	60	V	A	0.497474	0.525809	0.028335	Gonadal dysgenesis XY female type (GDXY) [MIM:306100]
P23468	PTPRD	901	V	A	0.492082	0.520163	0.0280806	A colorectal cancer sample
O95278	EPM2A	25	S	P	0.485627	0.513647	0.0280203	Progressive myoclonic epilepsy type 2 (EPM2) [MIM:254780]
Q9BXM7	PINK1	271	H	Q	0.486458	0.514343	0.0278849	Autosomal recessive early-onset Parkinson disease 6 (PARK6) [MIM:605909, 168600]
P13645	KRT10	150	M	R	0.484056	0.510566	0.0265105	Bullous congenital ichthyosiform erythroderma (BCIE) [MIM:113800]
A3KN83	SBNO1	634	T	S	0.496086	0.520134	0.0240477	A breast cancer sample
P14679	TYR	253	G	R	0.484271	0.505761	0.0214904	Oculocutaneous albinism type IA (OCA-IA) [MIM:203100]
Q6Q759	SPAG17	1707	D	E	0.48731	0.501298	0.0139883	A colorectal cancer sample
