# Supplementary material for: Disease-Associated Mutations Disrupt Functionally Important Regions of Intrinsic Protein Disorder
Source: PLoS Comput Biol. 2012 Oct 4;8(10):e1002709. doi: 10.1371/journal.pcbi.1002709 (PMC3464192; doi:10.1371/journal.pcbi.1002709)
Supplement: Table S12 — Summary of the AMD simulations as secondary structure propensities in DNA-binding domain of tumor protein p63 in the wild-type p63 (Before mutation) and in the R243W mutant (After mutation). “Difference” displays the differences between the wildtype and the R243W mutant and demonstrates than upon the mutation propensity towards α-helical conformation increases leading to a decrease in entropy of the sampled populations for all but one residue (K242). Abbreviations are as follows: β, β-sheet (−180<φ<−100, ψ>120); ppII, poly-proline II (−100<φ<0, ψ>120); α, α-helix (−100<φ<0, −75<ψ<−25); Frust. α, “frustrated” α-helix (−159<φ<−100, −75<ψ<−25); Entropy, Shannon's entropy of the residue propensities. (XLS) [file pcbi.1002709.s020.xls]

## Sheet: Sheet1
	Residue	β (%)	ppII (%)	α (%)	Frust. Α (%)	Other (%)	Entropy
Before mutation	E235	12	7	69	11	1	0.985
	H236	47	17	11	12	13	1.419
	V237	28	6	45	12	9	1.356
	T238	34	16	38	4	8	1.359
	E239	28	18	24	2	28	1.442
	V240	16	46	14	16	8	1.421
	V241	36	29	25	0	10	1.304
	K242	68	27	0	0	5	0.766
	R243	22	34	15	4	25	1.46
After mutation	E235	6	4	89	0	1	0.447
	H236	9	1	88	1	1	0.467
	V237	7	3	89	1	0	0.441
	T238	9	5	81	1	4	0.712
	E239	10	4	76	4	6	0.865
	V240	4	21	69	0	6	0.881
	V241	21	13	51	0	15	1.221
	K242	36	3	30	10	21	1.392
	W243	49	15	30	0	6	1.164
Difference	E235	-6	-3	20	-11	0	-0.538
	H236	-38	-16	77	-11	-12	-0.951
	V237	-21	-3	44	-11	-9	-0.915
	T238	-25	-11	43	-3	-4	-0.647
	E239	-18	-14	52	2	-22	-0.577
	V240	-12	-25	55	-16	-2	-0.54
	V241	-15	-16	26	0	5	-0.083
	K242	-32	-24	30	10	16	0.627
	R243W	27	-19	15	-4	-19	-0.296
